# Supplementary material for: Quality Assessment of an Antimicrobial Resistance Surveillance System in a Province of Nepal
Source: Trop Med Infect Dis. 2021 Apr 23;6(2):60. doi: 10.3390/tropicalmed6020060 (PMC8167624; doi:10.3390/tropicalmed6020060)
Supplement: Supplementary file 1 [file tropicalmed-06-00060-s001.zip]

Archive with 1 entries (1 files):
- tropicalmed-1149515-SI.pdf
